# Supplementary material for: Replacement impacts of fish meal with corn protein concentrate in diets on growth, feed availability, and biochemical composition of rockfish (Sebastes schlegeli)
Source: PLoS One. 2025 Apr 29;20(4):e0322103. doi: 10.1371/journal.pone.0322103 (PMC12040249; doi:10.1371/journal.pone.0322103)
Supplement: S1 Data — (XLSX) [file pone.0322103.s001.xlsx]

## Sheet: Growth Performance Data
																56
Exp. Diets		Initial number	Total IBW	IBW	Final number		Final total weight	FBW	Total WG	Weight gain	Survival	Growth rate	Feed supply (DM)	Feed consumption	FE	SGR	PER	Condition factor	Visceralsomatic index	Hematosomatic index	PR	Whole-body protein	Protein content of feed	Whole-body CP initial fish
Con		30	72	2.4	29		358	12.3448	286	9.94483	96.6667	514.368	277.84	9.58068	1.02937	2.92459	2.03811	1.5105	9.40748	2.10526	31.4852	15.4	50.93	15.2
		30	70	2.33333	28		366	13.0714	296	10.7381	93.3333	560.204	281.58	10.0564	1.05121	3.07702	2.09657	1.52789	9.67846	2.01467	30.3366	14.6	50.42
		30	72	2.4	29		356	12.2759	284	9.87586	96.6667	511.494	274.395	9.4619	1.035	2.91458	2.04938	1.60536	9.24559	2.4077	35.2265	16.8	50.49
	Avg	30	71.3333	2.37778	28.6667		360	12.564	288.667	10.1863	95.5556	528.689	277.938	9.69966	1.03853	2.97206	2.06136	1.54792	9.44384	2.17588	32.3495	15.6	50.54
	SD	0	1.1547	0.03849	0.57735		5.2915	0.440763	6.4291	0.479144	1.9245	27.3309	3.59334	0.314613	0.0113395	0.0910327	0.0310174	0.0504997	0.218715	0.205814	2.55691	1.11355	51.17
	SE	0	0.666667	0.0222222	0.333333		3.05505	0.254475	3.71184	0.276634	1.11111	15.7795	2.07462	0.181642	0.00654685	0.0525578	0.0179079	0.029156	0.126275	0.118827	1.47623	0.64291	51.35
CPC10		30	70	2.33333	29		356	12.2759	286	9.94253	96.6667	526.108	277.178	9.55788	1.03183	2.96489	2.0413	1.50458	9.87013	2.28355	30.7757	15.1	51.1
		30	70	2.33333	28		356	11.8667	286	9.53333	100	508.571	273.441	9.76574	1.04593	2.90435	1.91562	1.47777	9.47699	2.25015	30.5482	15.8	50.89
		30	72	2.4	30		330	11.3793	258	8.97931	96.6667	474.138	252.687	8.42289	1.02103	2.77916	2.09195	1.49868	9.47211	2.58964	33.6535	15.9	50.64
	Avg	30	70.6667	2.35556	29		347.333	11.8406	276.667	9.48506	97.7778	502.939	267.769	9.24884	1.03293	2.8828	2.01629	1.49368	9.60641	2.37445	31.6591	15.6	50.91
	SD	0	1.1547	0.03849	1		15.0111	0.448843	16.1658	0.48342	1.9245	26.439	13.1943	0.7228	0.0124883	0.0947221	0.090786	0.0140882	0.2284	0.18711	1.73092	0.43589	50.68
	SE	0	0.666667	0.0222222	0.57735		8.66667	0.25914	9.33333	0.279103	1.11111	15.2646	7.61773	0.417309	0.00721011	0.0546878	0.0524153	0.00813385	0.131867	0.108028	0.999347	0.251661	50.96
CPC20		30	70	2.33333	29		316	10.8966	246	8.56322	96.6667	466.995	244.54	8.43241	1.00597	2.75205	1.98536	1.54646	9.81937	2.64274	31.4407	15.7	51.15
		30	72	2.4	30		318	10.6	246	8.2	100	441.667	247.778	8.25927	0.992823	2.65247	1.941	1.49839	9.25101	2.40427	32.5142	16.4	51.19
		30	70	2.33333	29		318	10.9655	248	8.63218	96.6667	469.951	244.932	8.44595	1.01252	2.76332	1.99814	1.50946	9.83819	2.80475	30.3718	15.2	50.69
	Avg	30	70.6667	2.35556	29.3333		317.333	10.8207	246.667	8.46513	97.7778	459.537	245.75	8.37921	1.00377	2.72261	1.97484	1.5181	9.63619	2.61726	31.4422	15.7667	51.28
	SD	0	1.1547	0.03849	0.57735		1.1547	0.194209	1.1547	0.232188	1.9245	15.547	1.76725	0.104088	0.0100326	0.0610039	0.0299889	0.0251748	0.333706	0.201449	1.0712	0.602771
	SE	0	0.666667	0.0222222	0.333333		0.666667	0.112126	0.666667	0.134054	1.11111	8.97606	1.02032	0.0600955	0.00579232	0.0352206	0.0173141	0.0145347	0.192665	0.116307	0.618456	0.34801
CPC30		30	70	2.33333	28		290	10.3571	220	8.02381	93.3333	443.878	229.704	8.2037	0.957755	2.66139	1.91067	1.45276	9.9454	3.05512	28.3023	14.9
		30	70	2.33333	28		294	10.5	224	8.16667	93.3333	450	243.169	8.68462	0.921168	2.68585	1.837	1.53817	10.7527	2.48273	27.6862	15.1
		30	70	2.33333	29		286	9.86207	216	7.52874	96.6667	422.66	223.315	7.70051	0.967244	2.57393	1.90993	1.54454	9.37099	3.59435	30.532	15.8
	Avg	30	70	2.33333	28.3333		290	10.2397	220	7.9064	94.4444	438.846	232.063	8.19628	0.948723	2.64039	1.88587	1.51182	10.023	3.04407	28.8402	15.2667
	SD	0	0	0	0.57735		4	0.334779	4	0.334779	1.9245	14.3477	10.1353	0.492097	0.0243298	0.0588448	0.042322	0.0512479	0.694113	0.555891	1.49724	0.472582
	SE	0	0	0	0.333333		2.3094	0.193285	2.3094	0.193285	1.11111	8.28363	5.85163	0.284112	0.0140468	0.0339741	0.0244346	0.029588	0.400746	0.320944	0.864429	0.272845
CPC40		30	70	2.33333	28		264	9.42857	194	7.09524	93.3333	404.082	210.811	7.52895	0.920257	2.49365	1.85913	1.51736	9.5	3.08824	28.5059	15.3
		30	70	2.33333	28		266	9.5	196	7.16667	93.3333	407.143	218.182	7.7922	0.898334	2.50713	1.81441	1.44672	10.2365	2.58398	28.5411	15.6
		30	70	2.33333	29		266	9.17241	196	6.83908	96.6667	393.103	217.199	7.48961	0.902399	2.44447	1.80142	1.49885	10.7002	3.71991	29.3145	16
	Avg	30	70	2.33333	28.3333		265.333	9.367	195.333	7.03366	94.4444	401.443	215.397	7.60359	0.906997	2.48175	1.82499	1.48764	10.1456	3.13071	28.7871	15.6333
	SD	0	0	0	0.57735		1.1547	0.172255	1.1547	0.172255	1.9245	7.38237	4.00222	0.164523	0.0116623	0.0329837	0.030274	0.0366308	0.605256	0.569156	0.457031	0.351188
	SE	0	0	0	0.333333		0.666667	0.0994517	0.666667	0.0994517	1.11111	4.26222	2.31068	0.0949872	0.00673326	0.0190432	0.0174787	0.0211488	0.349445	0.328603	0.263867	0.202759
CPC50		30	70	2.33333	28		252	9	182	6.66667	93.3333	385.714	205.477	7.33846	0.885745	2.41058	1.77156	1.43018	10.0153	3.33418	25.9711	14.8
		30	70	2.33333	29		254	8.75862	184	6.42529	96.6667	375.369	211.094	7.27911	0.871649	2.36204	1.72134	1.47882	10.6692	3.19285	26.8683	15.5
		30	70	2.33333	29		256	8.82759	186	6.49425	96.6667	378.325	216.613	7.46941	0.858675	2.37604	1.69549	1.44242	10.1611	3.09789	28.998	16.6
	Avg	30	70	2.33333	28.6667		254	8.86207	184	6.52874	95.5556	379.803	211.061	7.36232	0.872023	2.38289	1.72946	1.45047	10.2819	3.20831	27.2791	15.6333
	SD	0	0	0	0.57735		2	0.124329	2	0.124329	1.9245	5.3284	5.56815	0.0973712	0.013539	0.0249867	0.0386813	0.0253016	0.343273	0.118902	1.55469	0.907377
	SE	0	0	0	0.333333		1.1547	0.0717816	1.1547	0.0717816	1.11111	3.07635	3.21477	0.0562173	0.00781677	0.0144261	0.0223327	0.0146079	0.198189	0.0686481	0.897603	0.523874
